# Supplementary material for: Companion Animal Type and Level of Engagement Matter: A Mixed-Methods Study Examining Links between Companion Animal Guardianship, Loneliness and Well-Being during the COVID-19 Pandemic
Source: Animals (Basel). 2021 Aug 9;11(8):2349. doi: 10.3390/ani11082349 (PMC8388758; doi:10.3390/ani11082349)
Supplement: Supplementary file 1 [file animals-11-02349-s001.zip]

Archive with 1 entries (1 files):
- animals-1258426-supplementary.pdf
